# Supplementary material for: Genome Wide Analysis of Chromosomal Alterations in Oral Squamous Cell Carcinomas Revealed over Expression of MGAM and ADAM9
Source: PLoS One. 2013 Feb 6;8(2):e54705. doi: 10.1371/journal.pone.0054705 (PMC3566089; doi:10.1371/journal.pone.0054705)
Supplement: File S1 — Detailed list of candidate genes for the top most CNAs. (XLSX) [file pone.0054705.s001.xlsx]

## Sheet: Common CNAs and associated gene
											1	2	3	4	5	6	7	8	9	10	11	12	13	14	15	16	17	18	19	20	21	22	23	24	25	26	27	28	29	30	31	32	33	34	35	36	37	38
										Cytoband	1q24.2 (L)	3p26.3-p11.2 (L)	3p26.3-p25.3 (L)	3p14.2 (L)	3q13.33-q24 (G)	3q24-q29 (G)	3q27.1 (G)	4q13.2 (L)	4q13.3 (L)	4q35.2 (L)	5p15.33-p11 (G)	5q11.1-q14.3 (L)	6p21.33-p21.32 (G)	6p21.32 (L)	6p21.32 (L)	7p22.3-p11.1(G)	8p23.3-p11.1 (L)	8p23.2 (L)	8p11.23 (L)	8q11.1-q24.4 (G)	8q24.13-q24.3 (G)	9p24.3-p21.3 (G)	9p21.3 (L)	9p21.3-p13.1 (G)	9q13-q34.3 (G)	10p15.3-p11.1 (L)	11p15.5 (G)	11q12.2-q14.2 (G)	11q13.2-q13.3 (G)	11q22.1-q22.2 (G)	11q22.3-q23.1 (L)	11q23.3-q25 (L)	14q11.2 (G)	14q21.3-q31.1 (G)	14q31.3-q32.33 (G)	18q12.1-q23 (L)	20p13-p12.3 (G)	20q11.21-q13.33 (G)
										Start(bp)-stop(bp)	167493797-167507911	39095-95021186	39095-9150490	60331268-61710321	121355348-144551988	145187343-199379595	185019156-185896384	68901239-69688431	70188483-70296201	187570439-188216746	75178-46136094	49759749-88018996	31524806-32225578	32519964-32673012	32605329-32633715	149297-57562112	63832-47740040	3400925-4000623	39378080-39464606	43452765-146250794	123102996-146250794	153160-21931457	21733439-22076827	21980551-39244358	70238468-140241905	138235-42150788	186989-1038815	60970713-78077527	68654476-70150073	101407278-102165885	102611683-110151240	119044645-133316524	19560721-22142166	48265939-80627188	87604117-106349785	24990733-76110993	18609-5869816	29436566-62363603
										Concordance	0.0434783	0.130435	0.130435	0.000217391	0.478261	0.369565	0.217391	0.391304	0	0.0434783	0.434783	0.0434783	0.0869565	0.434783	0.282609	0.478261		0.0434783	0	0.543478	0.478261	0.369565	0.0434783	0.434783	0.543478	0.0652174	0.26087	0.369565	0.108696	0.108696	0	0	0.23913	0.543478	0.565217	0.0869565	0.543478	0.521739
No of samples	SITE	SMOKE	DRINK	CHEW	GENDER	LNM	STAGE	Tumor status	Diagnosis	ETHNICITY
1	BM	No	No	Yes	MALE	NO	IV	Primary	OSCC	INDIAN	X	G	G	G	H	H	X	G	X	G	H	H	X	L	L	H	H	G	X	H	L	H	L	H	H	H	H	H	X	X	G	H	H	H	G	H	L	H
2	BM	No	No	Yes	FEMALE	NO	IV	Primary	OSCC	INDIAN	G	G	X	X	X	X	X	X	X	X	G	X	X	L	L	L	G	X	G	G	G	G	X	X	G	X	X	X	X	X	X	X	X	G	G	X	L	X
3	BM	No	No	No	FEMALE	NO	IV	Primary	OSCC	MALAY	X	G	G	X	L	H	X	X	X	X	X	H	X	L	X	H	G	X	X	H	G	X	X	H	H	G	X	H	L	X	X	G	L	G	X	G	G	X
4	BM	No	No	Yes	FEMALE	YES	IV	Primary	OSCC	INDIAN	G	H	G	G	X	H	X	G	X	X	H	G	X	L	X	L	G	X	X	H	L	G	G	H	G	G	X	L	X	X	G	G	L	L	L	G	G	G
5	BM	No	No	Yes	FEMALE	NO	I	Primary	OSCC	INDIAN	X	H	L	X	G	G	X	X	X	X	L	G	X	X	X	H	H	X	G	G	G	L	X	G	G	G	G	G	X	X	X	X	X	G	G	G	X	X
6	BM	No	Yes	No	MALE	YES	IV	Primary	OSCC	CHINESE	X	G	X	X	X	H	X	G	X	X	X	G	X	G	X	G	H	X	G	X	X	G	G	G	G	X	X	X	X	X	X	X	X	X	G	G	L	G
7	GUM	Yes	No	No	MALE	NO	IV	Primary	OSCC	MALAY	X	G	G	G	G	H	X	G	X	X	L	X	X	L	L	L	G	X	X	L	L	X	X	G	G	X	X	H	X	X	X	G	X	G	G	G	G	G
8	GUM	No	No	No	FEMALE	YES	IV	Primary	OSCC	MALAY	X	H	G	X	X	H	X	X	X	X	H	G	X	G	G	H	G	X	X	L	L	G	X	G	H	G	X	H	X	X	X	G	L	H	L	G	H	L
9	T	Yes	Yes	No	MALE	NO	I	Primary	OSCC	CHINESE	X	X	X	X	G	L	X	L	X	X	G	X	X	L	L	G	G	X	G	G	G	X	X	L	G	X	X	G	X	X	G	X	G	X	X	X	G	X
10	BM	No	No	Yes	FEMALE	YES	IV	Primary	OSCC	INDIAN	G	G	G	G	L	G	X	L	X	X	X	G	X	L	X	L	G	X	G	H	X	L	X	G	H	L	X	H	L	X	G	G	L	G	G	G	L	X
11	T	No	No	No	FEMALE	NO	IV	Primary	OSCC	MALAY	G	H	H	L	G	H	X	L	X	G	G	G	G	L	L	H	H	X	G	G	G	L	X	H	H	G	G	G	X	X	X	G	G	G	G	L	G	G
12	BM	No	No	Yes	FEMALE	NO	IV	Primary	OSCC	INDIAN	X	H	X	X	G	G	X	L	X	X	X	X	X	G	G	G	L	X	X	G	G	X	X	X	G	G	G	X	X	X	X	G	G	G	G	X	L	G
13	T	Yes	Yes	No	FEMALE	YES	IV	Primary	OSCC	CHINESE	X	G	X	X	G	H	X	L	X	X	G	G	X	X	X	G	G	X	X	G	X	G	G	G	X	X	X	H	L	G	X	G	X	G	G	X	G	G
14	T	No	No	No	FEMALE	NO	II	Primary	OSCC	INDIAN	X	H	L	X	G	G	G	X	X	X	L	X	G	G	G	H	G	X	G	G	G	X	X	X	G	G	G	G	X	X	X	G	G	G	H	X	H	G
15	BM	Yes	Yes	No	FEMALE	NO	II	Primary	OSCC	CHINESE	G	X	X	X	G	G	X	L	X	X	G	X	X	G	X	X	H	X	G	G	G	L	X	G	G	X	X	X	X	X	X	X	X	H	X	X	G	G
16	GUM	Yes	Yes	No	MALE	YES	IV	Primary	OSCC	CHINESE	X	H	L	X	G	H	X	G	X	X	G	G	G	G	G	G	G	X	X	G	G	X	X	X	G	X	X	L	L	X	X	X	X	G	L	G	G	G
17	HP	No	Yes	No	MALE	YES	IV	Primary	OSCC	CHINESE	X	G	G	G	G	G	X	G	X	X	X	X	X	L	X	X	G	X	G	X	X	G	X	X	X	X	X	H	X	L	H	G	X	G	G	H	G	L
18	GUM	Yes	No	No	FEMALE	NO	IV	Primary	OSCC	CHINESE	X	L	X	X	G	H	G	L	X	X	G	X	L	L	L	H	H	L	G	G	G	X	X	X	G	X	X	G	X	X	G	X	X	H	G	X	G	G
19	T	Yes	Yes	No	MALE	NO	I	Primary	OSCC	CHINESE	X	G	G	X	X	L	X	G	X	X	L	G	X	G	G	H	G	X	G	H	L	G	G	G	X	G	X	L	L	X	X	G	X	G	L	X	G	X
20	T	No	No	Yes	FEMALE	NO	I	Primary	OSCC	MALAY	G	G	G	G	H	L	L	G	X	G	H	G	X	L	X	H	H	G	X	L	L	G	G	G	H	G	X	G	X	G	G	G	L	G	L	G	H	L
21	BM	No	No	No	MALE	NO	II	Primary	OSCC	MALAY	L	G	G	G	G	G	X	G	X	X	X	G	X	G	X	G	G	G	X	L	L	G	X	G	G	G	X	G	X	G	X	G	X	G	L	G	G	X
22	T	No	No	Yes	FEMALE	YES	IV	Primary	OSCC	INDIAN	X	H	G	G	G	H	X	G	X	X	X	G	X	L	X	L	G	G	G	H	H	G	X	G	H	H	G	H	X	X	X	G	X	G	G	G	G	H
23	FOM	Yes	No	No	MALE	YES	III	Primary	OSCC	CHINESE	X	L	L	X	G	G	X	L	X	X	G	L	X	L	L	G	H	X	G	G	G	H	X	X	G	H	X	X	X	X	X	G	G	L	G	G	G	G
24	T	No	No	Yes	FEMALE	YES	IV	Primary	OSCC	INDIAN	X	G	G	X	H	G	G	G	X	X	H	G	X	G	G	G	G	X	G	H	G	G	X	H	G	G	X	H	X	X	G	G	G	G	H	G	G	H
25	T	No	No	No	MALE	YES	IV	Primary	OSCC	MALAY	X	G	X	X	X	L	X	L	X	X	X	X	X	L	L	G	G	X	G	G	G	X	X	X	G	H	X	G	X	X	X	X	H	L	G	X	G	X
26	T	No	No	No	MALE	NO	I	Primary	OSCC	INDIAN	X	X	X	X	X	G	X	X	X	X	X	X	X	L	L	G	G	X	G	X	X	X	X	X	G	X	X	X	X	X	X	X	X	L	X	X	L	X
27	BM	No	No	Yes	FEMALE	NO	II	Primary	OSCC	INDIAN	X	X	X	X	X	H	X	X	X	X	G	X	X	G	G	X	G	G	G	G	X	X	X	H	L	G	X	X	X	X	X	X	X	G	G	G	L	X
28	T	No	No	No	FEMALE	YES	IV	Primary	OSCC	MALAY	X	X	X	X	G	H	G	G	X	L	G	G	X	G	G	G	H	X	G	X	X	G	G	G	G	X	X	G	G	G	G	G	X	X	X	X	G	G
29	T	No	No	No	FEMALE	YES	III	Primary	OSCC	MALAY	X	H	X	X	G	H	G	L	X	L	G	G	G	G	G	G	H	X	G	G	G	L	X	G	G	G	G	G	G	X	X	X	G	G	H	L	H	G
30	T	No	No	Yes	FEMALE	NO	I	Primary	OSCC	INDIAN	X	X	X	X	X	G	X	G	X	X	X	G	X	L	L	G	G	X	G	G	G	X	X	X	X	G	X	X	X	X	G	X	X	G	G	X	G	G
31	T	No	No	Yes	FEMALE	NO	I	Primary	OSCC	INDIAN	X	H	X	X	G	G	X	X	X	X	X	X	X	L	L	H	G	X	G	G	G	X	X	X	G	X	X	G	X	X	X	G	L	G	G	X	L	G
32	BM	No	Yes	Yes	FEMALE	NO	II	Primary	OSCC	INDIAN	G	L	X	X	G	G	X	G	X	X	G	X	X	L	X	G	G	X	X	H	L	L	X	X	H	G	L	H	X	X	X	X	X	L	G	X	G	L
33	T	No	Yes	Yes	FEMALE	YES	III	Primary	OSCC	INDIAN	X	G	X	X	X	G	X	G	X	X	X	G	X	G	G	X	X	X	X	X	X	X	X	G	X	X	X	L	X	X	X	X	X	G	G	X	L	X
34	T	Yes	No	No	MALE	NO	I	Primary	OSCC	MALAY	G	L	X	X	L	H	X	X	X	X	G	X	X	L	L	H	G	X	G	G	G	L	L	L	G	L	X	X	X	X	G	G	G	H	G	L	L	G
35	T	No	No	No	FEMALE	NO	I	Primary	Superficially invasive OSCC	MALAY	G	X	X	X	X	H	X	L	X	X	X	X	X	G	G	G	G	X	G	X	X	X	X	X	X	X	X	X	X	X	X	X	X	H	G	X	L	G
36	GUM	No	No	Yes	FEMALE	NO	IV	Primary	OSCC	INDIAN	X	G	X	G	X	G	X	G	X	X	X	G	X	G	G	G	G	X	X	G	G	X	X	G	X	X	X	X	X	X	X	X	L	G	G	X	L	G
37	GUM	No	Yes	Yes	MALE	YES	IV	Primary	OSCC	INDIAN	X	G	G	G	X	G	X	L	X	X	H	X	X	G	G	L	G	G	G	G	X	G	X	H	X	X	X	L	X	X	G	G	G	X	H	G	X	X
38	T	No	No	Yes	FEMALE	YES	III	Primary	OSCC	INDIAN	X	G	G	G	L	L	X	X	X	X	H	G	X	G	G	L	H	G	X	L	L	G	X	H	H	G	X	H	L	X	X	G	L	H	L	G	G	L
39	FOM	Yes	No	Yes	MALE	YES	IV	Primary	OSCC	INDIAN	X	G	G	X	L	H	G	L	X	X	G	G	X	G	X	H	G	X	G	G	X	G	G	H	L	H	G	L	X	X	G	G	G	G	G	G	G	G
40	BM	No	No	Yes	FEMALE	YES	IV	Primary	OSCC	INDIAN	G	L	X	X	X	H	X	L	X	X	G	X	X	G	X	G	G	X	G	H	L	X	X	X	X	X	X	X	X	X	X	G	X	X	G	X	L	X
41	BM	No	No	No	MALE	NO	IV	Primary	OSCC	MALAY	X	L	L	X	G	H	G	L	X	X	G	L	X	G	G	G	H	L	G	X	X	G	G	G	G	X	G	G	G	X	X	X	G	H	G	L	G	G
42	GUM	Yes	No	Yes	MALE	NO	IV	Primary	OSCC	OTHERS	X	H	L	X	X	H	G	L	X	X	G	X	X	X	X	H	H	H	G	G	G	X	X	X	X	X	G	G	G	X	X	X	X	X	X	G	H	G
43	BM	Yes	No	Yes	MALE	NO	IV	Primary	OSCC	OTHERS	L	X	X	X	X	L	X	L	X	X	G	X	X	X	X	G	H	X	G	G	X	X	X	G	G	X	G	G	X	X	X	G	X	X	X	G	X	G
44	BM	No	Yes	Yes	MALE	NO	III	Primary	OSCC	OTHERS	G	G	X	X	G	H	G	G	X	X	L	X	X	X	X	G	G	X	G	G	G	G	X	G	G	X	G	G	X	X	X	G	X	G	G	X	G	G
45	T	Yes	Yes	Yes	FEMALE	YES	IV	Primary	OSCC	OTHERS	G	X	X	X	G	H	G	X	X	X	X	X	X	G	G	G	G	X	X	G	G	X	X	X	G	L	G	G	X	X	X	G	X	X	H	X	G	G
46	T	No	No	Yes	FEMALE	YES	IV	Primary	OSCC	INDIAN	G	G	X	X	G	G	X	L	X	X	G	X	X	L	L	G	H	X	G	G	G	X	X	G	G	X	X	G	G	G	X	X	X	G	H	G	G	X
										TOTAL	13G, 2L, 31X	20G, 6L , 9X, 11H	15G, 6L, 24X, 1H	11G, 1L, 34X	22G, 5L, 16X, 3H	17G, 6L, 1X, 22H	10G, 1L, 35X	17G, 18L, 11X	46X	3G, 2L, 41X	20G, 5L, 15X, 6H	20G, 2L, 22X, 2H	4G 1L 41X	21G+20L+5X	16G 13L 17X	22G, 7L, 13 H, 4 X	29G, 1 L, 15 H, 1X	7G, 2L, 1H, 36X	31 G, 0L, 0H, 15 X	25G, 5L, 9 H, 7X	22 G, 10L, 1H, 13X	17G , 7L, 2H, 20 X	8G, 2 L, OH, 36 X	20G, 2L , 8H, 16X	25G, 2L, 9H, 10X	16G, 3L, 5H, 22X	12G, 1L, 1H, 32X	17 G, 6L, 11H, 12X	5G, 6L, 0H , 35X	5G, 1L, 0H, 40X	12G, 0L, 1H, 33X	26G, 0L, 1H, 19X	11G, 8L, 2H, 25X	25G, 5L, 8H, 8X	26G, 7L, 6H, 7X	21G, 4L, 1 H, 20X	25G, 13L, 5H, 3X	24 G, 5L, 3H, 14X
										GAIN %	28.2609	43.4783	32.6087	23.913	47.8261	36.9565	21.7391	36.9565	-	6.52174	43.4783	43.4783	8.69565	45.6522	34.7826	47.8261	63.0435	15.2174	67.3913	54.3478	47.8261	36.9565	17.3913	43.4783	54.3478	34.7826	26.087	36.9565	10.8696	10.8696	26.087	56.5217	23.913	54.3478	56.5217	45.6522	54.3478	52.1739
										LOSS %	4.34783	13.0435	13.0435	2.17391	10.8696	13.0435	2.17391	39.1304	-	4.34783	10.8696	4.34783	2.17391	43.4783	28.2609	15.2174	2.17391	4.34783	0	10.8696	21.7391	15.2174	4.34783	4.34783	4.34783	6.52174	2.17391	13.0435	13.0435	2.17391	0	0	17.3913	10.8696	15.2174	8.69565	28.2609	10.8696
										NO CHANGE %	67.3913	19.5652	52.1739	73.913	34.7826	2.17391	76.087	23.913	100	89.1304	32.6087	47.8261	89.1304	10.8696	36.9565	8.69565	32.6087	2.17391	0	19.5652	2.17391	4.34783	0	17.3913	19.5652	10.8696	2.17391	21.7391	0	0	2.17391	2.17391	4.34783	17.3913	13.0435	2.17391	10.8696	6.52174
										HETEROGENEITY %	-	23.913	2.17391		6.52174	47.8261					13.0435	4.34783				28.2609	2.17391	78.2609	32.6087	15.2174	28.2609	43.4783	78.2609	34.7826	21.7391	47.8261	69.5652	26.087	76.087	86.9565	71.7391	41.3043	54.3478	17.3913	15.2174	43.4783	6.52174	30.4348
									GENES IN REGION		NME7	SMARCC1, FHIT, SYNPR, FLJ39534, CRBN, C3orf19, C3orf18, MANF, IRAK2, C3orf14, C3orf10, DAZL, WDR6, SLC38A3, XPC, ID2B, CAMKV, MIR138-1, IFRD2, ALS2CL, COL7A1, MIR128-2, FBXW12, ITGA9, HACL1, PRRT3, CHL1, SNORD69, CHCHD4, WDR48, MST1, HRH1, FAM116A, GRM7, GRM2, CCDC51, IL5RA, PRSS50, KIF9, DNASE1L3, PPARG, XIRP1, VPRBP, ZDHHC3, KCNH8, GPX1, CAMK1, LOC440957, NBEAL2, ATXN7, FLNB, EFHB, LOC100128640…	ARL8B, RAD18, SRGAP3, LOH3CR2A, CNTN6, CNTN4, LOC100288428, CHL1, CAV3, SUMF1, BHLHE40, LMCD1, C3orf32, CRBN, GRM7, IL5RA, SETMAR, EGOT, EDEM1, ITPR1, LRRN1, OXTR, TRNT1	PTPRG, FHIT	RPN1, RYK, KIAA1257, PCCB, GK5, IQCB1, CCRL1, SNORA7B, ARGFX, WDR5B, PISRT1, ATP2C1, CLSTN2, TXNDC6, ROPN1B, CHST13, ZNF148, PIK3CB, PRR23A, RHO, ANAPC13, PTPLB, CCDC14, EAF2, GP9, MIR548I1, EEFSEC, SLC12A8, DNAJC13, PPP2R3A, PLXND1, ADCY5, TXNRD3IT1, C3orf72, HCLS1, RBP2, TMEM108, SLC15A2, GATA2, OSBPL11, SLC41A3, ALDH1L1, PARP15, MYLK, MIR1280, CEP70, XRN1, KPNA1, RNF7, COPB2, PARP14, ZXDC, IL2…	NCBP2, RNF13, TERC, NDUFB5, PARL, MCF2L2, UTS2D, MUC20, VPS8, IGSF10, HPS3, PDCD10, SKIL, MED12L, NAALADL2, MIR15B, MIR551B, B3GNT5, NCEH1, CP, PPP1R2, COMMD2, PIK3CA, DNAJB11, PLCH1, PHC3, LOC152217, PA2G4P4, SNAR-I, SSR3, CCNL1, FAM131A, EIF2B5, SLITRK3, C3orf79, MFI2, CLCN2, TSC22D2, KCNAB1, MUC4, KLHL6, FXR1, SERP1, LSG1, IQCG, OPA1, SCARNA7, IQCJ, HRG, EHHADH, GPR160, GMPS, PCYT1A, KCNMB3, K…	FAM131A, ALG3, PARL, PSMD2, SNORD66, ECE2, ABCF3, THPO, AP2M1, DVL3, CHRD, VWA5B2, EPHB3, EIF2B5, CLCN2, CAMK2N2, MIR1224, POLR2H, EIF4G1, MAP6D1, HTR3D, HTR3E, HTR3C, ABCC5	UGT2B15, UGT2B17, TMPRSS11E	UGT2B28	FAT1, MTNR1A	SLC6A3, RAD17, GHR, UBE2QL1, ZFR, LOC25845, AGXT2, LIFR, DAB2, C5orf33, LOC100272216, PTGER4, RXFP3, FAM173B, ROPN1L, CDH9, LOC153684, TAG, C5orf49, MARVELD2, IRX4, NNT, IRX1, C5orf42, IRX2, MRPL36, NPR3, NAIP, LOC340094, AHRR, CCDC152, AMACR, BRD9, SNORD123, LOC653391, TTC23L, ADCY2, HCN1, FBXL7, GTF2H2B, CEP72, MTRR, SERF1A, EGFLAM, SERF1B, UGT3A2, LOC255167, DNAJC21, RAI14, RAD1, 11-Mar, GTF2H…	RAD17, ERBB2IP, PPAP2A, RNF138P1, ISL1, PLK2, FCHO2, IL6ST, MOCS2, DMGDH, PPWD1, SLC30A5, CWC27, TMEM174, KIF2A, LOC647859, TMEM171, ADAMTS6, LOC653391, MAP3K1, ZFYVE16, CDC20B, PART1, ZSWIM6, LOC645323, RGNEF, MARVELD2, C5orf44, SV2C, C5orf43, CENPK, IL31RA, CENPH, SLC38A9, TRIM23, GAPT, DHX29, SFRS12IP1, DEPDC1B, ISCA1P1, LRRC70, LOC728723, PDE8B, EDIL3, RNF180, PELO, DDX4, F2R, ENC1, CCNO, CCN…	SNORD48, STK19, VARS, TNXB, MSH5, HSPA1B, HSPA1A, APOM, MIR1236, SNORD117, SNORD84, MICB, HSPA1L, ZBTB12, DOM3Z, EHMT2, CFB, RDBP, LY6G6C, LY6G6D, LY6G6E, LY6G6F, MCCD1, HCP5, SKIV2L, C4A, NFKBIL1, AIF1, C2, TNXA, ATP6V1G2, C6orf47, SLC44A4, C4B, CLIC1, CYP21A2, SNORA38, NCR3, LSM2, LTB, LTA, HCG26, C6orf27, C6orf26, C6orf25, CSNK2B, C6orf48, LST1, FKBPL, SNORD52, PRRT1, LY6G5C, LY6G5B, BAT5, TNF…	HLA-DRA, HLA-DRB1, HLA-DRB6, HLA-DRB5	HLA-DRB6, HLA-DRB5	FKBP14, FTSJ2, DNAH11, TBX20, TSPAN13, FKBP9L, HPVC1, RAPGEF5, C7orf57, MAFK, CYP2W1, C7orf50, OSBPL3, HIBADH, TXNDC3, URGCP, FKBP9, TFAMP1, TOMM7, OGDH, LOC646999, AMZ1, LOC442308, GLI3, NFE2L3, EIF3B, VOPP1, MPP6, CLK2P, POU6F2, MYO1G, ANKMY2, FSCN1, TTYH3, HOXA7, KIAA0415, COL28A1, SP8, LOC441204, TWIST1, MRPL32, MIR1200, AQP1, WIPI2, CREB5, PSMG3, EVX1, LOC441208, KLHL7, C7orf40, C7orf41, C7o…	TM2D2, GSR, CHRNA2, SFTPC, FBXO16, MFHAS1, IKBKB, POLR3D, FAM90A14, FAM90A13, DEFB109P1, FGF20, FAM90A10, FAM66D, FAM66E, FAM66B, FAM90A19, FAM90A18, RNF5P1, PEBP4, PPP1R3B, SLC39A14, DEFA6, ZNF703, TUSC3, FAM90A8, WHSC1L1, ADAM28, DLGAP2, KCNU1, RPL23AP53, MTMR9, GOLGA7, ZNF705G, DEFB135, DEFB136, RP1L1, DEFB130, CLN8, ARHGEF10, ENTPD4, FNTA, SPAG11B, CTSB, SPAG11A, PPP2R2A, MTUS1, TDH, LOC72802…	CSMD1	ADAM5P, ADAM3A	MIR30D, MIR30B, HRSP12, JPH1, SQLE, SAMD12, ZNF707, ZNF706, ZNF704, LOC100130274, MIR1206, MIR1207, MIR1204, MIR1205, SLC45A4, GRINA, FAM84B, MIR1208, STK3, REXO1L2P, TRAPPC9, PARP10, GPR172A, POP1, FAM135B, COLEC10, MMP16, ATP6V1H, TRHR, IMPAD1, PKHD1L1, CHCHD7, SOX17, EPPK1, ZFHX4, FAM92A1, UBXN2B, SNX31, ZNF517, TSPYL5, C8orf47, C8orf46, C8orf45, C8orf44, KCNQ3, RBM12B, SLC39A4, LOC157381, ZC3…	HSF1, MIR30D, NDUFB9, MIR30B, PUF60, MAFA, SQLE, TRMT12, TSNARE1, GSDMC, ZNF707, COMMD5, DENND3, ZNF572, PTP4A3, BREA2, LOC100130274, PPP1R16A, MYC, WDR67, MIR1206, MIR1207, MIR1204, MIR1205, LOC727677, SLC45A4, LRRC6, FAM84B, MIR1208, RNF139, GPT, GPR20, FOXH1, KIFC2, TRAPPC9, PYCRL, MAF1, EEF1D, ADCY8, PARP10, FBXL6, GPR172A, C8ORFK29, C8orf30A, RECQL4, RPL8, JRK, KHDRBS3, ZNF696, MFSD3, NAPRT1…	MIR31, PPAPDC2, MIR491, RLN1, RLN2, PLIN2, IFNW1, IFNA13, IFNA10, IFNA17, IFNA16, IFNA14, TYRP1, FLJ35024, IFNE, SNAPC3, SCARNA8, KIAA1797, KLHL9, LOC389705, RFX3, FREM1, KCNV2, DMRT1, DOCK8, DMRT3, VLDLR, PTPLAD2, GLIS3, DENND4C, ADAMTSL1, HAUS6, INSL4, GLDC, INSL6, JAK2, MPDZ, C9orf46, PSIP1, CD274, ERMP1, TTC39B, DMRT2, RPS6, ZDHHC21, SH3GL2, LOC642313, IFNB1, RANBP6, C9orf123, KIAA0020, TPD52…	C9orf53, CDKN2B, CDKN2BAS, CDKN2A, MTAP	GRHPR, TUSC1, NDUFB6, FBXO10, PTENP1, TOPORS, TOMM5, LINGO2, TESK1, ANXA2P2, C9orf82, CDKN2B, AQP7, NPR2, CDKN2A, IFNK, AQP3, SPAG8, C9orf24, C9orf25, CREB3, C9orf23, UBE2R2, CCIN, C9orf100, ANKRD18A, KIAA1161, DNAJA1, KIF24, RGP1, RMRP, MIR873, ELAVL2, MOBKL2B, POLR1E, EXOSC3, OR13J1, DNAI1, UBAP2, CDKN2BAS, MSMP, CHMP5, B4GALT1, GBA2, CCL27, NUDT2, IFT74, PAX5, RUSC2, SHB, CNTFR, APTX, RG9MTD3,…	MUSK, CEL, NCBP1, HSPA5, ZDHHC12, PPAPDC3, MIR147, PCSK5, ANP32B, UBAC1, SEMA4D, PPP3R2, GAPVD1, LHX2, LHX3, FAM108B1, LHX6, SLC28A3, PPP2R4, MRPL50, SPTLC1, GRIN1, WDR5, CTNNAL1, XPA, LCN12, PTGR1, CRB2, CEP110, LOC286238, LOC441454, RPSAP9, OR13C4, OR13C5, STRBP, ORM1, AKAP2, OR13C3, OR13C8, OR13C9, LOC286367, ANGPTL2, CEP78, PHPT1, UGCG, ARPC5L, TNFSF15, DIRAS2, QSOX2, C9orf50, C9orf57, MIR23B…	FBXO18, ASB13, IDI1, IDI2, DHTKD1, LOC387647, SFMBT2, LOC387646, LOC399744, SLC39A12, MRC1, C10orf110, C10orf111, C10orf114, NSUN6, LOC283070, PTPLA, ABI1, ARHGAP21, PITRM1, CDNF, GJD4, PIP4K2A, CUL2, SPAG6, SFTA1P, FLJ45983, BAMBI, HSD17B7P2, NMT2, RSU1, GATA3, MRC1L1, KIF5B, PTER, VIM, LOC441666, ARHGAP12, KIN, LOC254312, ZNF37A, ITGA8, GPR158, APBB1IP, NCRNA00168, ADARB2, CELF2, CCNY, STAM, PR…	B4GALNT4, IFITM3, PTDSS2, LOC143666, ANO9, TALDO1, TMEM80, HRAS, RIC8A, RASSF7, CD151, PKP3, RNH1, CEND1, NLRP6, C11orf35, DEAF1, PNPLA2, RPLP2, SCT, BET1L, ODF3, SIRT3, IFITM2, IFITM1, IFITM5, PHRF1, MUC6, SLC25A22, LRRC56, TSPAN4, AP2A2, POLR2L, EPS8L2, SNORA52, IRF7, DRD4, MIR210, CDHR5, PSMD13, LRDD, ATHL1, SIGIRR, CHID1, EFCAB4A, PDDC1	PGM2L1, MEN1, P4HA3, FKBP2, C11orf30, DRAP1, KDM2A, C2CD3, ARHGEF17, MACROD1, CCND1, C11orf48, KLC2, RASGRP2, INCENP, XRRA1, ANO1, MTL5, STIP1, CHKA, CHCHD8, DGAT2, MIR1908, TRPT1, SNX32, GUCY2E, MOGAT2, VEGFB, RPS6KA4, DNAJC4, CABP4, CABP2, TCIRG1, SLC22A6, SLC22A8, SLC22A9, MIR192, INPPL1, MUS81, RBM4, NDUFV1, SCGB1A1, PELI3, SLC22A20, SLC22A25, SLC22A24, RBM14, BSCL2, MYEOV, ROM1, CHRDL2, METT…	ORAOV1, CTTN, MYEOV, PPFIA1, CCND1, ANO1, FGF19, FADD, FGF4, FGF3, SHANK2, MIR548K	MMP10, TMEM123, BIRC3, BIRC2, C11orf70, MMP8, MMP7, MMP27, YAP1, MMP20, MMP1	DDI1, KDELC2, GRIA4, CASP12, CARD18, ZC3H12C, CWF19L2, KBTBD3, DDX10, RAB39, ACAT1, ARHGAP20, GUCY1A2, CUL5, ATM, PDGFD, CARD17, CARD16, RDX, ELMOD1, SLN, EXPH5, C11orf65, KIAA1826, C11orf87, DYNC2H1, NPAT, LOC643923, CASP4, CASP5, CASP1, SLC35F2, ALKBH8, FDX1, AASDHPPT	OAF, BLID, HSPA8, HYLS1, APLP2, LOC283174, OR8G5, OR8G1, ADAMTS8, OR8G2, OR6M1, CCDC15, SIAE, TP53AIP1, SC5DL, OR10S1, ARHGEF12, ZNF202, TRIM29, FLI1, KCNJ1, MIR125B1, KIRREL3, HEPN1, SRPR, ROBO3, OR6T1, ROBO4, LOC341056, CDON, CHEK1, C11orf45, SCN3B, PATE4, PATE1, PATE3, PATE2, NCRNA00167, TBRG1, VSIG2, ST14, TIRAP, NRGN, PVRL1, OPCML, TMEM45B, TECTA, IGSF9B, SPATA19, FAM118B, OR8D4, OR8D1, OR8D…	TTC5, OR10G3, OR10G2, OR11H4, ZNF219, OR5AU1, METT11D1, RAB2B, OSGEP, CCNB1IP1, NDRG2, OR11G2, FLJ10357, KLHL33, OR6S1, CHD8, MIR1201, APEX1, OR4L1, TMEM55B, TPPP2, C14orf176, RPGRIP1, DAD1, HNRNPC, RPPH1, SNORD9, RNASE1, RNASE3, RNASE2, TEP1, RNASE4, RNASE7, RNASE6, RNASE9, RNASE8, PARP2, OR4N5, SUPT16H, OR11H6, SALL2, SLC39A2, SNORD126, ABHD4, ANG, RNASE11, RNASE10, RNASE13, RNASE12, PNP, METTL…	FLJ43390, MUDENG, HSPA2, SPTB, SAV1, KIAA0317, LOC645431, PPIL5, ZFYVE1, OTX2, MNAT1, TMED10, MAP3K9, AHSA1, SIX4, DHRS7, SIX6, SYNJ2BP, SIX1, PTGER2, TOMM20L, SPTLC2, DLGAP5, SYT16, PYGL, ABCD4, LOC100289511, ENTPD5, SLC38A6, FNTB, AKAP5, DAAM1, PNMA1, ERO1L, PTGR2, CGRRF1, C14orf50, SNAPC1, L2HGDH, ARF6, TMEM229B, GMFB, ACOT6, ACOT4, ACOT2, ACOT1, SOCS4, BMP4, NIN, ACYP1, MAX, NRXN3, FAM71D, JK…	MIR1185-1, MIR1185-2, SERPINA13, PPP4R4, GLRX5, IFI27, CLMN, MIR329-2, NDUFB1, MIR379, SNORD114-22, SNORD114-23, GSC, SNORD114-21, SNORD114-26, SNORD114-27, SNORD114-24, MIR496, SNORD114-28, SNORD114-29, MIR656, FBLN5, MIR654, ASB2, SLC25A29, CALM1, CCDC88C, EML5, SNORA28, C14orf159, COX8C, ZC3H14, MIR411, MIR410, MIR412, ADAM6, SNORD114-20, VRK1, SERPINA3, TRMT61A, C14orf177, ZFYVE21, SIVA1, JAG…	PMAIP1, VPS4B, KIAA1012, FBXO15, CD226, ATP9B, LOC647946, C18orf62, SERPINB2, U58, CCDC102B, DYM, PARD6G, SERPINB5, KIAA0427, DSC2, DSC3, IER3IP1, DSC1, LOC284276, CCDC11, ONECUT2, MRO, RAX, MAPRE2, WDR7, FAM59A, LIPG, CDH20, FAM69C, SERPINB8, SIGLEC15, HMSD, SERPINB3, PIK3C3, LOC390858, SERPINB4, CNDP2, RAB27B, SOCS6, MOCOS, C18orf10, SNORD58A, SYT4, DCC, CNDP1, ATP8B1, ZNF397OS, NETO1, MYO5B, B…	TGM3, TGM6, PSMF1, SCRT2, C20orf96, MIR1292, PRNT, PRNP, FAM110A, PROKR2, NSFL1C, LOC100288797, PRND, LOC149837, DEFB132, SIRPG, SIRPD, C20orf27, SIRPA, C20orf29, CENPB, CSNK2A1, HSPA12B, ADRA1D, RSPO4, SNORD56, SNORD57, TCF15, GFRA4, FAM113A, FKBP1A, MAVS, C20orf30, NRSN2, RASSF2, SNORD119, MIR103-2, SNORD110, PANK2, SOX12, TBC1D20, ANGPT4, RAD21L1, OXT, CDC25B, SNPH, C20orf46, MRPS26, AVP, C20o…	REM1, JPH2, ARFRP1, UQCC, SAMD10, CASS4, SYS1, COMMD7, SEMG1, RNF114, SEMG2, ZSWIM1, ZSWIM3, LOC100131496, ERGIC3, STK4, OSBPL2, GATA5, MOCS3, UCKL1, LOC63930, PLTP, LSM14B, SOX18, HRH3, MAP1LC3A, C20orf152, C20orf151, TSPYL3, KCNK15, KCNQ2, C20orf43, HCK, DNAJC5, TOP1, PDRG1, EFCAB8, C20orf4, GHRH, VAPB, SLC2A10, ZNF831, SNORA60, UCKL1AS, NCOA6, NCOA5, KIF3B, GNASAS, LOC647979, WFDC10B, TM9SF4, …
									GENES RELATED TO OSCC		NME7	CHL1, GRM7, RAD18, SRGAP3, FANCD2, VHL, ATG7, TIMP4, PPARG, RAF1, XPC, RARB, TGFBR2, GPD1L, MLH1, LRRFIP2, CTDSPL, PLCD1, DLEC1, ACVR2B, CSRNP1, CTNNB1, APEH, MST1, UBA7, RASSF1, ACY1, WNT5A, DNASE1L3, FHIT, PTPRG, PSMD6	CHL1, GRM7, RAD18, SRGAP3	PTPRG, FHIT	RBP1, ATR	TM4SF1, GMPS, TERC, PLD1, PIK3CA, SOX2, EPHB3, ADIPOQ, BCL6, LPP, TP63, CLDN1	EPHB3	UGT2B17	UGT2B28	MTNR1A, FAT1	TERT, TRIO, RAD1, IL7R, SKP2	PDE4D	MICB	HLA-DRB1	HLA-DRB5, HLA-DRB1	EGFR	CSMD1, LPL, LZTS1, TNFRSF10A, ADAM3A	CSMD1	ADAM3A	PRKDC, NCOA2, RAD54B, YWHAZ, LRP12, RAD21, EXT1, MYC, NDRG1, PTK2	MYC, NDRG1, PTK2	SLC1A1, JAK2, RLN1, CD274, UHFR2, JMJD2C, PTPRD	MTAP, CDKN2A, CDKN2B	FANCG, STOML2, TPM2, TLN1	CTSL1, TNC	BMI1, PRTFDC1	HRAS	PPP1CA, CCND1, ORAOV1, FGF19, FGF4, FGF3, FADD, PPFIA1, CTTN, SHANK2, NADSYN1, LRRC32	CCND1, ORAOV1, FGF19, FGF4, FGF3, FADD, PPFIA1, CTTN, SHANK2	YAP1, BIRC3, BIRC2, MMP7, MMP10, MMP1	ATM	ETS1	SALL2	ZNF410, COQ6, ABCD4, ISCA2, LTBP2, ACYP1, JPD2	HSP90AA1	MRO, ME2, ELAC1, SMAD4, MALT1, BCL2, SERPINB5	TGM3, RASSF2	BCL2L1, TGIF2, TOP1, TOMM34, MMP9, SNAI1, CEBPB, BMP7

## Sheet: Top most CNAs in OSCC
												1:149997306-153566762, q21.3-q22, Gain	8:38879255-39505315, p11.23-p11.22, Gain	7:141720303-142161059, q34,Gain	3:163997228 - 164108010, q26.1,Loss	11:55114405-55209685,q11, Gain	6:32713363-32762120,p21.32, Gain	2:34551222-34590056,p22.3,Gain	7:141413352-141438563, q34,Gain	20:1511632-1532485, p13,Gain		149997306	153566762	q21.3-q22	3569456	Gain
											Size (bp)	3569456	626060	440756	110782	95280	48757	38834	25211	20853		38879255	39505315	p11.23-p11.22	626060	Gain
No of samples	SITE	SMOKE	DRINK	CHEW	GENDER	AGE	LNM	STAGE	Tumor status	Diagnosis	ETHNIC	Changes	Changes	Changes	Changes	Changes	Changes	Changes	Changes	Changes		141720303	142161059	q34	440756	Gain
1	BM	No	No	Yes	MALE	72	NO	IV	Primary	OSCC	INDIAN	G	N	G	L	G	N	G	G	L		163997228	164108010	q26.1	110782	Loss
2	BM	No	No	Yes	FEMALE	75	NO	IV	Primary	OSCC	INDIAN	G	G	N	N	G	N	G	G	L		55114405	55209685	q11	95280	Gain
3	BM	No	No	No	FEMALE	71	NO	IV	Primary	OSCC	MALAY	N	G	G	L	G	N	N	G	G		34551222	34590056	p22.3	38834	Gain
4	BM	No	No	Yes	FEMALE	61	YES	IV	Primary	OSCC	INDIAN	N	G	N	N	L	N	N	N	G		141413352	141438563	q34	25211	Gain
5	BM	No	No	Yes	FEMALE	74	NO	I	Primary	OSCC	INDIAN	G	G	G	N	G	N	N	G	N		32713363	32762120	p21.32	48757	Gain
6	BM	No	Yes	No	MALE	58	YES	IV	Primary	OSCC	CHINESE	N	G	N	G	N	G	N	N	L		1511632	1532485	p13	20853	Gain
7	GUM	Yes	No	No	MALE	49	NO	IV	Primary	OSCC	MALAY	N	G	G	G	N	N	N	G	G
8	GUM	No	No	No	FEMALE	51	YES	IV	Primary	OSCC	MALAY	N	G	G	G	G	G	N	G	G
9	T	Yes	Yes	No	MALE	80	NO	I	Primary	OSCC	CHINESE	N	G	N	L	G	G	G	G	G
10	BM	No	No	Yes	FEMALE	61	YES	IV	Primary	OSCC	INDIAN	N	G	G	G	G	G	N	G	L
11	T	No	No	No	FEMALE	49	NO	IV	Primary	OSCC	MALAY	G	G	N	L	N	N	G	N	G
12	BM	No	No	Yes	FEMALE	78	NO	IV	Primary	OSCC	INDIAN	N	N	N	G	G	G	N	G	L
13	T	Yes	Yes	No	FEMALE	45	YES	IV	Primary	OSCC	CHINESE	N	N	G	G	L	G	N	G	G
14	T	No	No	No	FEMALE	26	NO	II	Primary	OSCC	INDIAN	G	G	N	N	L	G	G	G	G
15	BM	Yes	Yes	No	FEMALE	66	NO	II	Primary	OSCC	CHINESE	G	G	N	G	N	G	G	N	G
16	GUM	Yes	Yes	No	MALE	73	YES	IV	Primary	OSCC	CHINESE	G	N	G	L	G	G	N	G	G
17	HP	No	Yes	No	MALE	20	YES	IV	Primary	OSCC	CHINESE	G	G	G	G	G	N	N	G	G
18	GUM	Yes	No	No	FEMALE	65	NO	IV	Primary	OSCC	CHINESE	G	G	G	L	G	N	N	N	G
19	T	Yes	Yes	No	MALE	36	NO	I	Primary	OSCC	CHINESE	G	G	G	L	G	G	N	G	G
20	T	No	No	Yes	FEMALE	69	NO	I	Primary	OSCC	MALAY	N	N	G	L	G	N	G	G	G
21	BM	No	No	No	MALE	70	NO	II	Primary	OSCC	MALAY	N	N	N	G	G	G	N	N	G
22	T	No	No	Yes	FEMALE	78	YES	IV	Primary	OSCC	INDIAN	G	G	G	L	G	N	N	G	G
23	FOM	Yes	No	No	MALE	60	YES	III	Primary	OSCC	CHINESE	N	G	N	L	G	N	G	N	G
24	T	No	No	Yes	FEMALE	44	YES	IV	Primary	OSCC	INDIAN	N	G	G	N	L	G	N	G	G
25	T	No	No	No	MALE	30	YES	IV	Primary	OSCC	MALAY	N	G	G	L	N	N	G	G	G
26	T	No	No	No	MALE	59	NO	I	Primary	OSCC	INDIAN	G	G	G	G	N	N	G	G	L
27	BM	No	No	Yes	FEMALE	55	NO	II	Primary	OSCC	INDIAN	G	G	G	L	L	G	N	G	L
28	T	No	No	No	FEMALE	42	YES	IV	Primary	OSCC	MALAY	N	G	N	L	G	G	G	N	G
29	T	No	No	No	FEMALE	29	YES	III	Primary	OSCC	MALAY	G	G	G	L	L	G	G	G	N
30	T	No	No	Yes	FEMALE	87	NO	I	Primary	OSCC	INDIAN	N	G	G	G	N	N	N	G	G
31	T	No	No	Yes	FEMALE	49	NO	I	Primary	OSCC	INDIAN	G	G	N	N	N	G	G	G	L
32	BM	No	Yes	Yes	FEMALE	63	NO	II	Primary	OSCC	INDIAN	N	G	G	N	N	N	N	G	G
33	T	No	Yes	Yes	FEMALE	73	YES	III	Primary	OSCC	INDIAN	G	N	G	N	N	G	G	G	L
34	T	Yes	No	No	MALE	47	NO	I	Primary	OSCC	MALAY	G	G	N	L	N	G	G	N	L
35	T	No	No	No	FEMALE	56	NO	I	Primary	Superficially invasive OSCC	MALAY	N	G	N	L	G	G	G	N	L
36	GUM	No	No	Yes	FEMALE	56	NO	IV	Primary	OSCC	INDIAN	G	N	G	L	N	G	N	G	L
37	GUM	No	Yes	Yes	MALE	52	YES	IV	Primary	OSCC	INDIAN	G	G	N	G	G	G	G	N	G
38	T	No	No	Yes	FEMALE	53	YES	III	Primary	OSCC	INDIAN	G	N	G	L	L	G	N	G	G
39	FOM	Yes	No	Yes	MALE	48	YES	IV	Primary	OSCC	INDIAN	G	G	N	L	G	G	N	N	G
40	BM	No	No	Yes	FEMALE	70	YES	IV	Primary	OSCC	INDIAN	N	G	N	L	G	G	G	G	L
41	BM	No	No	No	MALE	67	NO	IV	Primary	OSCC	MALAY	N	G	G	L	N	G	G	G	G
42	GUM	Yes	No	Yes	MALE	76	NO	IV	Primary	OSCC	OTHERS	G	G	N	L	G	G	G	G	L
43	BM	Yes	No	Yes	MALE	57	NO	IV	Primary	OSCC	OTHERS	G	G	G	L	G	N	G	G	N
44	BM	No	Yes	Yes	MALE	43	NO	III	Primary	OSCC	OTHERS	G	G	N	L	L	N	G	N	N
45	T	Yes	Yes	Yes	FEMALE	53	YES	IV	Primary	OSCC	OTHERS	N	G	N	L	N	G	G	G	G
46	T	No	No	Yes	FEMALE	52	YES	IV	Primary	OSCC	INDIAN	G	G	N	N	G	N	G	G	G
											Total OSCC showed amplification	26	37	25	25	24	28	24	34	28

## Sheet: Top most CNAs and genes list 
Cytoband	Start (bp)	Stop (bp)	Copy number alteration	Frequency n/46 (%)	Gene(s)
1q21.3-q22	149997306	153566762	Amplification	25 (54.3%)	SNAPIN,PGLYRP3,S100A7L2,S100A7A,S100A4,KRTCAP2,ADAM15,SPRR4,SPRR2E,RAG1AP1,DCST1,PYGO2,PRR9,KPRP,S100A1,CRCT1,S100A11,TDRD10,CRTC2,LCE3D,RPTN,SPRR3,INTS3,TPM3,JTB,SCAMP3,LCE1B,RORC,CRNN,RPS27,S100A12,LENEP,AQP10,LOR,CHRNB2,OAZ3,MTX1,LINGO4,LCE1A,ILF2,ADAR,TCHHL1,TCHH,SHE,C1orf2,MUC1,PGLYRP4,LCE1D,UBE2Q1,C1orf68,CREB3L4,EFNA4,ZBTB7B,S100A2,LCE3E,THBS3,UBAP2L,IL6R,KCNN3,S100A13,hasmir92b,LCE4A,MRPL…
2p22.3	34551222	34590056	Amplification	24 (52.2%)	NCR
3q26.1	163997228	164108010	Deletion	25 (54.3%)	NCR
6p21.32	32713363	32762120	Amplification	27 (58.7%)	HLA-DQB1,HLA-DQA1
7q34	141413352	141438563	Amplification	34 (73.9%)	MGAM
7q34	141720303	142161059	Amplification	25 (54.3%)	NCR
8p11.23-11.22	38879255	39505315	Amplification	37 (80.4%)	ADAM32,TM2D2,SNORD38,PLEKHA2,HTRA4 ,ADAM5P,ADAM9
11q11	55114405	55209685	Amplification	24 (52.2%)	OR4P1P,OR4S2,OR4C11,OR4C6,OR4P4
20p13.1	1511632	1532485	Amplification	28 (60.9%)	SIRPB1
8q11.1-q24.4	43452765	146250794	Amplification	25 (54.3%)	MIR30D, MIR30B, HRSP12, JPH1, SQLE, SAMD12, ZNF707, ZNF706, ZNF704, LOC100130274, MIR1206, MIR1207, MIR1204, MIR1205, SLC45A4, GRINA, FAM84B, MIR1208, STK3, REXO1L2P, TRAPPC9, PARP10, GPR172A, POP1, FAM135B, COLEC10, MMP16, ATP6V1H, TRHR, IMPAD1, PKHD1L1, CHCHD7, SOX17, EPPK1, ZFHX4, FAM92A1, UBXN2B, SNX31, ZNF517, TSPYL5, C8orf47, C8orf46, C8orf45, C8orf44, KCNQ3, RBM12B, SLC39A4, LOC157381, ZC3…
9q13-q34.3	70238468	140241905	Amplification	25 (54.3%)	MUSK, CEL, NCBP1, HSPA5, ZDHHC12, PPAPDC3, MIR147, PCSK5, ANP32B, UBAC1, SEMA4D, PPP3R2, GAPVD1, LHX2, LHX3, FAM108B1, LHX6, SLC28A3, PPP2R4, MRPL50, SPTLC1, GRIN1, WDR5, CTNNAL1, XPA, LCN12, PTGR1, CRB2, CEP110, LOC286238, LOC441454, RPSAP9, OR13C4, OR13C5, STRBP, ORM1, AKAP2, OR13C3, OR13C8, OR13C9, LOC286367, ANGPTL2, CEP78, PHPT1, UGCG, ARPC5L, TNFSF15, DIRAS2, QSOX2, C9orf50, C9orf57, MIR23B…
11q23.3-q25	119044645	133316524	Amplification	26 (56.5%)	OAF, BLID, HSPA8, HYLS1, APLP2, LOC283174, OR8G5, OR8G1, ADAMTS8, OR8G2, OR6M1, CCDC15, SIAE, TP53AIP1, SC5DL, OR10S1, ARHGEF12, ZNF202, TRIM29, FLI1, KCNJ1, MIR125B1, KIRREL3, HEPN1, SRPR, ROBO3, OR6T1, ROBO4, LOC341056, CDON, CHEK1, C11orf45, SCN3B, PATE4, PATE1, PATE3, PATE2, NCRNA00167, TBRG1, VSIG2, ST14, TIRAP, NRGN, PVRL1, OPCML, TMEM45B, TECTA, IGSF9B, SPATA19, FAM118B, OR8D4, OR8D1, OR8D…
14q21.3-q31.1	48265939	80627188	Amplification	25 (54.3%)	FLJ43390, MUDENG, HSPA2, SPTB, SAV1, KIAA0317, LOC645431, PPIL5, ZFYVE1, OTX2, MNAT1, TMED10, MAP3K9, AHSA1, SIX4, DHRS7, SIX6, SYNJ2BP, SIX1, PTGER2, TOMM20L, SPTLC2, DLGAP5, SYT16, PYGL, ABCD4, LOC100289511, ENTPD5, SLC38A6, FNTB, AKAP5, DAAM1, PNMA1, ERO1L, PTGR2, CGRRF1, C14orf50, SNAPC1, L2HGDH, ARF6, TMEM229B, GMFB, ACOT6, ACOT4, ACOT2, ACOT1, SOCS4, BMP4, NIN, ACYP1, MAX, NRXN3, FAM71D, JK…
14q31.3-q32.33	87604117	106349785	Amplification	26 (56.5%)	MIR1185-1, MIR1185-2, SERPINA13, PPP4R4, GLRX5, IFI27, CLMN, MIR329-2, NDUFB1, MIR379, SNORD114-22, SNORD114-23, GSC, SNORD114-21, SNORD114-26, SNORD114-27, SNORD114-24, MIR496, SNORD114-28, SNORD114-29, MIR656, FBLN5, MIR654, ASB2, SLC25A29, CALM1, CCDC88C, EML5, SNORA28, C14orf159, COX8C, ZC3H14, MIR411, MIR410, MIR412, ADAM6, SNORD114-20, VRK1, SERPINA3, TRMT61A, C14orf177, ZFYVE21, SIVA1, JAG…
20p13-p12.3	18609	5869816	Amplification	25 (54.3%)	TGM3, TGM6, PSMF1, SCRT2, C20orf96, MIR1292, PRNT, PRNP, FAM110A, PROKR2, NSFL1C, LOC100288797, PRND, LOC149837, DEFB132, SIRPG, SIRPD, C20orf27, SIRPA, C20orf29, CENPB, CSNK2A1, HSPA12B, ADRA1D, RSPO4, SNORD56, SNORD57, TCF15, GFRA4, FAM113A, FKBP1A, MAVS, C20orf30, NRSN2, RASSF2, SNORD119, MIR103-2, SNORD110, PANK2, SOX12, TBC1D20, ANGPT4, RAD21L1, OXT, CDC25B, SNPH, C20orf46, MRPS26, AVP, C20o…
20q11.21-q13.33	29436566	62363603	Amplification	24 (52.1%)	HMGB3L1, AHCY, COL20A1, ZNF512B, BCL2L1, GSS, NPEPL1, ATP9A, MAFB, SPINT3, TPX2, MIR1-1, SPINT4, EDN3, NECAB3, C20orf20, C20orf24, SPAG4, RAE1, PI3, BMP7, PKIG, NFS1, TMEM189-UBE2V1, C20orf160, C20orf166, C20orf165, ZNF217, STMN3, CHD6, ASXL1, SPO11, CTNNBL1, TMEM189, BCAS1, PROCR, NCOA3, WFDC9, WFDC8, WFDC3, WFDC2, WFDC5, WFDC6, TAF4, SDC4, BPIL3, BPIL1, TOX2, ACTR5, MIR1259, SLC32A1, ATP5E, RBM…
